# Supplementary material for: Characterization of HER2-Positive Murine Breast Cancer Models for Investigating HER2-Targeted Therapy and Immunotherapy
Source: Cancers (Basel). 2026 Mar 19;18(6):997. doi: 10.3390/cancers18060997 (PMC13024896; doi:10.3390/cancers18060997)
Supplement: Supplementary file 1 [file cancers-18-00997-s001.zip]

Archive with 3 entries (3 files):
- supp_figures.pdf
- supp_file_S1.pdf
- supp_table_S1.xlsx
