# Supplementary material for: Characterization of HER2-Positive Murine Breast Cancer Models for Investigating HER2-Targeted Therapy and Immunotherapy
Source: Cancers (Basel). 2026 Mar 19;18(6):997. doi: 10.3390/cancers18060997 (PMC13024896; doi:10.3390/cancers18060997)
Supplement: Supplementary file 1 [file cancers-18-00997-s001.zip › supp_table_S1.xlsx]

## Sheet: Fig 1C
4T1 Tumor Volumes (mm3)
Days Post-Injection	GFP					HER2WT					HER2YVMA
0	0	0	0	0	0	0	0	0	0	0	0	0	0	0	0
3	1.76709	0	0.523583	0.523583	0.523583	1.76709	0	0	0.523583	0.523583	0.523583	0.523583	0.523583	0.523583	0
7	11.9416	30.4665	20.8219	10.4697	22.7826	30.4121	44.0169	23.0178	26.5799	32.3626	17.1102	13.6695	29.3009	13.66	23.2899
10	132.532	75.0888	96.6142	66.3485	71.6786	56.9659	134.641	104.423	144.429	104.094	54.9495	46.5665	70.2104	31.6328	78.8464
13	348.631	145.807	74.2179	218.749	240.582	13.8729	181.417	61.8813	168.411	175.689	50.7981	107.378	104.367	42.4856	176.489
16	549.884	130.986	92.936	228.591	325.711	30.8218	309.637	83.7602	275.968	239.16	300.17	170.165	204.315	65.4479	257.787
19	823.496	505.044	209.183	302.736	340.48	77.4919	711.07	189.19	361.596	871.648	401.913	287.97	382.404	192.73	358.315
22	1044.31	561.883	225.183	462.429	633.196	217.744	972.072	429.404	695.763	502.901	640.282	559.606	462.705	376.829	584.77
25	561.323	759.844	278.929	429.165	667.746	933.312	228.998	435	427.103	723.726	747.171	728.17	490.393	241.848	505.259
28	744.688	1107.3	426.064	488.51	872.976	532.655	360.671	753.772	847.655	1172.01	1155.44	893.55	1065.22	515.141	858.219
30	1004.46	1077.66	605.383	458.987	989.155	454.23	1184.06	1107.02	976.952	1339.53	1237.41	1174.3	827.024	625.921	1232.73
32	1340.54	1623.6	1073.18	653.448	677.937	1057.01	1225.25	1312.07	1348.89	1819.19	2017.21	1871.32	1089.01	955.003	1400.02
EO771 Tumor Volumes (mm3)
Days Post-Implantation	GFP					HER2WT					HER2YVMA
0	0	0	0	0		0	0	0	0	0	0	0	0	0	0
11	169.423	57.2633	158.566	187.02		49.6692	56.7648	62.8562	43.5621	6.283	26.464	59.1105	29.6579	41.8867	88.5526
13	291.807	46.9858	213.052	299.398		46.4691	99.1039	136.21	78.5375	52.2777	45.6146	78.5375	30.7898	68.7612	184.951
16	573.671	100.52	405.463	603.419		67.0825	120.601	129.285	214.426	69.9769	70.9057	132.481	103.82	72.0137	245.463
19	867.247	168.326	452.056	973.042		219.855	224.348	335.688	257.058	104.423	169.473	226.987	198.526	111.454	296.373
22	1326.74	345.146	757.277	1875		328.105	316.852	507.287	388.374	163.986	217.14	352.057	241.569	170.404	529.238
25	2013.22	504.276	1238.55			639.928	393.299	747.526	677.885	266.818	242.745	529.238	398.996	169.498	967.59
28		796.305	1780.55			670.66	474.995	1775.37	1053.53	522.93	523.583	755.308	781.572	340.088	1571.81
31		1377.56	3027.73			1302.86	783.807	3035.98	1808.03	779.286	610.104	1298.23	1245.95	613.476	2480.29
						1595.38	941.856		2496.02	1472	911.297	2390.92	1949.52	1156.51
						3026.31	2115.58			2402.21	1379.99		3901.71	1830.86

## Sheet: Fig 2A
4T1 Tumor Volumes (mm3)
Days Post-Treatment	4T1-GFP-Saline					4T1-GFP-Trastuzumab					4T1-HER2WT-Saline					4T1-HER2WT-Trastuzumab					4T1-HER2YVMA-Saline					4T1-HER2YVMA-Trastuzumab
0	132.532	75.0888	96.6142	66.3485	71.6786	219.445	97.4828	63.895	107.563	81.6539	56.9659	134.641	104.423	144.429	104.094	98.6038	131.998	88.0976	111.778	114.395	54.9495	46.5665	70.2104	31.6328	78.8464	45.3633	130.695	96.4833	39.9955	75.5122
3	348.631	145.807	74.2179	218.749	240.582	277.746	76.4044	24.8158	125.883	75.2782	13.8729	181.417	61.8813	168.411	175.689	284.087	130.284	219.379	86.0143	162.989	50.7981	107.378	104.367	42.4856	176.489	59.8267	160.697	229.894	122.99	142.546
6	549.884	130.986	92.936	228.591	325.711	733.825	96.2974	28.6714	142.668	752.704	30.8218	309.637	83.7602	275.968	239.16	630.663	296.495	297.605	164.929	227.579	300.17	170.165	204.315	65.4479	257.787	89.0092	266.911	178.018	176.959	148.067
9	823.496	505.044	209.183	302.736	340.48	688.328	292.159	80.3486	104.862	312.5	77.4919	711.07	189.19	361.596	871.648	538.434	424.337	649.932	353.513	554.915	401.913	287.97	382.404	192.73	358.315	108.835	459.078	503.442	246.294	303.895
12	1044.31	561.883	225.183	462.429	633.196	931.499	371.639	197.954	146.134	711.07	217.744	972.072	429.404	695.763	502.901	860.928	533.831	708.801	455.876	741.256	640.282	559.606	462.705	376.829	584.77	197.954	610.302	670.825	387.81	474.995
15	561.323	759.844	278.929	429.165	667.746	985.367	470.162	150.63	212.695	710.17	933.312	228.998	435	427.103	723.726	972.033	577.47	613.28	585.8	870.003	747.171	728.17	490.393	241.848	505.259	270.647	544.222	539.907	522.912	471.393
18	744.688	1107.3	426.064	488.51	872.976	1635.38	802.406	262.291	372.152	1653.69	532.655	360.671	753.772	847.655	1172.01	1564.89	800.556	842.051	978.813	1093.91	1155.44	893.55	1065.22	515.141	858.219	409.157	900.704	670.679	804.144	791.855
20	1004.46	1077.66	605.383	458.987	989.155	1587.22	932.915	503.362	716.754	1745.33	454.23	1184.06	1107.02	976.952	1339.53	1460.41	780.47	1262.23	976.8	1364.27	1237.41	1174.3	827.024	625.921	1232.73	414.149	826.248	742.494	972.552	974.944
22	1340.54	1623.6	1073.18	653.448	677.937	2000.25	1309.94	436.634	883.893	2166.14	1057.01	1225.25	1312.07	1348.89	1819.19	1831.77	1563.28	1860.7	1430.23	1877.69	2017.21	1871.32	1089.01	955.003	1400.02	713.479	1317.07	1225.36	1211.62	1227.8

## Sheet: Fig 2B
4T1 Brain Radiance (p/s/cm2/sr)	Saline					Trastuzumab
GFP	23700000	27300000	29200000	31600000		29800000	31900000	29400000	34300000	37400000
HER2	26100000	31600000	33500000	32700000	35800000	24700000	24100000	24500000	29300000	29400000
YVMA	40800000	31500000	35100000	34000000	41700000	25100000	32000000	25100000	27200000	27000000

## Sheet: Fig 3A_EO771
EO771 HER2YVMA Tumor Volumes (mm3)
Days Post-Treatment	Vehicle						anti-HER2							ICB							anti-HER2 + ICB
0	305.313	290.94	223.838	191.792	190.199	74.296	150.24	218.118	206.864	218.481	113.7	150.796	214.433	247.672	134.182	297.973	203.442	232.897	172.607	157.863	218.174	232.814	228.012	107.401	102.543	113.92	232.604
2	436.737	512.831	331.809	307.312	289.592	99.355	314.074	308.445	295.065	248.002	184.429	209.635	329.311	303.609	229.018	528.181	278.577	259.881	153.851	271.144	441.937	248.926	254.772	213.198	168.886	131.56	360.91
5	1138.71	895.715	540.111	431.189	382.497	239.91	463.041	502.952	512.166	422.456	207.725	344.249	702.536	450.013	306.836	899.733	486.928	601.642	242.464	561.748	728.955	412.633	415.346	266.79	161.245	174.612	368.464
7	1422.16	1204.02	627.174	655.661	525.824	291.561	836.177	618.002	593.43	690.725	291.539	473.311	477.878	757.068	713.883	1191.53	440.639	660.587	148.453	557.804	964.164	535.535	268.944	172.002	84.0315	74.4071	174.147
10	2517.25	1462.88	1162.66	1093.49	1018.01	363.319	1234.6	1030.83	1060.7	665.092	521.829	528.13	435.465	1142.62	956.137	1043.57	439.141	498.865	81.834	361.251	2029.49	875.51	458.96	84.9964	46.7092	84.8884	117.09
12		2029.16	1706.99	1476.27	1286.15	506.34	1882.82	1242.9	1497	1093.53	708.293	840.542	372.434	1381.94	1221.74	1438.98	612.433	574.429	48.3943	292.921		1002.57	673.825	62.4056	4.18867	14.1367	69.048
14				1892.41	1620.18	1213.35		1716.82	1881.36	1517.42	994.435	1155.38	519.485	1910.37	2044.65	1747.33	690.38	759.158	6.283	212.611		1572.07	1049	23.6872	0	4.18867	62.0882
17						2194.72					1690.17	1891.1	867.522				1289.28	1299.15	0.523583	123.909			2107	14.1367	0	0	53.3228
19													1184.68					1883.22	0	202.997				0.523583	0	0	4.18867
21													1713.08						0	69.3957				14.1367	0	0	4.18867
24																			0	120.992				4.18867	0	0	4.18867
26																			0	316.679				14.1367	0	0	0.523583
28																			0	354.29				21.35	0	0	0
31																			0	456.97				45.54	0	0	0
33																			0	501.94				102.97	0	0	0
35																			0	732.91				158.11	0	0	0
EO771 Survival
Days	Vehicle	anti-HER2	ICB	anti-HER2 + ICB
10	1
12	1
12	1
14	1
14	1
17	1
12		1
14		1
14		1
14		1
17		1
17		1
21		1
14			1
14			1
14			1
17			1
19			1
37			0
37			0
10				1
14				1
17				1
37				0
37				0
37				0
37				0

## Sheet: Fig 3A_4T1
4T1-HER2YVMA Tumor Volumes (mm3)
Days Post-Treatment	Vehicle							anti-HER2							ICB							anti-HER2 + ICB
0	53.7	146.5	27.9	59.8	59.9	76	48.4	156.7	76.4	74.6	38.2	35.9	66.1	49	82.1	71.9	44.2	89.9	44.9	82.9	51.4	50.4	122.5	85.9	100.6	54.4	48.8	48
2	93.7	175.3	52.6	60.7	122.5	125.4	178.9	106.1	62.5	61.7	56.4	56.1	90.2	70	119.1	122.9	76.6	104.5	67.3	78	114.4	78	30.1	88.1	113.4	90	125.1	48
3	33.4	77.4	28.5	12.8	23.1	55.2	136.3	92.9	33.3		65.8	20.1	165.5	72.4	61.7	70.2	61.2	35.3	35.1	44	71.2	35.9	30.8	58.9	27.5	44.1	32.1	24.5
5	116.8	174.2	19.8	39.7	112.1	49.8	48.8	111.8	25.6	45.5	57	42.5	121.1	55.2	50.2	165.1	31.4	52.6	40.1	54.2	78.7	55.7	52	90.2	70	60	69.7	52.8
8	548.3	421.9	269.6	193.1	465.6	369.3	326.7	534.7	118.4	209.1	138.8	227.5	315.2	173.4	214.2	289	109.9	124.2	79.6	154.3	251.2	206	210.3	183.1	200.4	125.1	178.9	136.2
10	620.1	471.4	335.5	232.3	522.9	535.7	398	519.2	110.9	284.6	185.5	232.5	422	147	289.4	262.2	104.4	105.4	88.6	179.3	303.2	340.5	213.8	251.4	174	177	276.4	192.8
12	1277.4	656.5	471.5	374.3	782.9	987.7	539	779.3	229.3	406.9	343.6	317.9	663.4	271	509.1	395.2	106.1	183.6	140.8	198.9	446.8	426.7	387.1	279.5	343	290.2	425.1	276.2
15	1450.5	1104.2	615.4	401.7	1276.3	1396.3	789.9	1430.3	429.2	642.8	532.2	499.1	1140.8	546.5	795.8	664.7	169.6	338.9	276.9	365.3	506.2	889.7	553.7	514.7	521.8	381.1	692.5	519.5
17	1679.6	1072.8	811.2	538.6	1356.2	1868.9	1231.5	1733.5	380.9	784.4	584.5	559.3	1361.8	684.7	910.6	779.4	248	343.6	270.2	394.5	669.6	826.5	758.5	624.6	587.6	618.7	744.5	529
20		1515.3	1167.7	882.9	2071.4		1392.1		778.6	964.3	1030.6	958.4	2126	1081.9	1488.7	979.2	401.7	432.3	487.6	504.7	1032.7	1406.4	1126.5	1106.1	837.3	1034.7	918.2	1021.9
22		1900.9	1129.3	920.2	2081.1		1433.2		758.9	1020.7	905.4	978.1	2253.4	1297.1	1526.7	1201.3	491.6	531.7	668.9	594.2	1165.9	1389.9	818	1266	979.2	1117.6	1154.2	1062.2
24			1602.3	1049.3			1813.9		1103.2	1439.6	1114.5	1211.4		1534.5		1595.2	411.5	649.9	708.7	732.1	1620.2	2170.8	1212.4	1457.6	1211.2	1519.7	1362.6	1267.5
26				1632.2					1228.4	1507	1448.1	1324.7					601.1	754.4	858.5	749.1			1334.4	1553.7	1309.8		1394.2	1317.8
29									1379.5		1634.2	2005.4					760.4	1079.8	1294.4	980.9			1965.2		1563.4		1895	1701.6
31									1923.4								843.9	1094.4	1222.8	1197.3
4T1 Survival
Days	Vehicle	anti-HER2	ICB	anti-HER2 + ICB
17	1
17	1
20	1
20	1
24	1
24	1
26	1
20			1
24			1
24			1
31			1
31			1
31			1
31			1
17		1
20		1
24		1
26		1
29		1
29		1
31		1
24				1
24				1
26				1
29				1
29				1
29				1
29				1

## Sheet: Fig 3B_C
EO771 HER2YVMA CD45+/CD3+CD4+
Vehicle	anti-HER2	ICB	anti-HER2 + ICB
21.6	8.64	21.4	71.8
3.99	7.51	80.8	61.1
7.71	14.4	21.2	47.1
8.05	12.6		65.6
EO771 HER2YVMA CD45+/CD3+CD8+
Control	anti-HER2	ICB	anti-HER2 + ICB
3.21	1.65	4.79	4.51
3.2	3.69	3.38	3.06
3.38	2.79	4.03	3.34
6.9	2.14		4.49

## Sheet: Fig 4A
BT474 Days Post-Treatment
Days Post-Treatment	T-Dxd			T-DM1			Saline
0	163.653	202.131	240.84	128.577	303.351	147.545	196.105	188.029	231.585
3	158.332	103.5	333.028	118.221	315.386	154.411
5	134.641	63.7285	373.026	74.7928	355.199	165.91
7	154.974	54.4359	373.257	74.1703	314.519	211.151			350.968
8							462.307	397.203
10	71.6398	28.4473	290.824	26.6677	311.494	216.429
11								529.831
12	44.6072	20.1265	273.181	25.7352	359.099	196.105
14	46.8754	0	291.531	19.815	351.848	162.989	641.245	531.793
15									683.374
17	12.9241	0	176.737	22.6188	498.616	206.901
18									779.286
21	0	6.283	166.876	19.3862	708.157	126.484			870.975
23								937.03
24	0	0	95.5985	33.6889	660.137	364.008
25								967.59
26	0	0	83.9723	33.2664	896.699	364.304
27							1416.26
28	0	0	68.0658	33.6889	660.137	409.518		1232.95
30								1249.84	1374.09
31	0	0	34.2439	33.2664	896.699	578.277
32								1215.71	1696.73
33	0	0	47.6419	41.6285	1084.28	560.589
34							2010.08
35	0	0	46.6282	32.6512	1052.51	614.223		1539.79	1917.97
37								1592	1983.89
38	0	0	38.5357	30.8218	1262.47	692.701
39								1720.88	2198.63
40	0	0	26.6315	34.2439	1455.06	862.447
41							2811.36
42	0	0	25.6556	30.2422	1631.73	957.529		1816.38	2555.39
44
45	0	0	19.3862	32.9721	1809.65	1203.87
46
47	0	0	20.5789	28.6714	1884.09	1131.61

## Sheet: Fig 4B
MDA-MB-231 Tumor Volumes (mm3)
Days Post-Treatment	Saline			T-DM1			T-DXd
4	116.034	138.873	171.568	142.662	131.667	144.133	203.569	147.545	189.851
9	182.155	168.774	272.18	232.275	211.966	202.618	229.472	234.375	245.242
10	176.737	171.895	260.083	237.196	230.063	220.279	235.906	239.955	258.024
12	251.341	202.824	295.284	288.3	249.268	295.454	311.289	335.383	284.421
15	292.531	211.401	330.312	275.203	297.351	319.012	295.286	319.215	333.589
17	434.867	302.175	403.134	395.374	374.073	316.411	250.036	340.475	295.469
19	546.421	333.39	430.308	396.399	385.238	456.816	248.199	264.103	275.508
22	482.534	369.11	391.607	401.925	522.93	468.236	158.52	238.855	155.858
24	634.265	407.708	500.441	375.003	425.622	512.189	156.759	202.131	153.78
26	588.96	381.692	545.913	443.145	603.168	540.953	147.952	196.93	125.883
29	796.125	463.233	605.534	450.634	628.3	617.948	108.644	163.025	110.869
31	780.58	453.385	646.27	486.94	679.569	774.878	100.776	184.466	78.6485
33	934.91	407.138	746.483	611.562	704.246		68.7355	148.067	67.8564
36	980.148	517.935	757.277	753.091	691.815		53.6888	176.971	50.7981
38	1266.92	518.296	904.006	699.675	776.554		32.0695	171.895	53.6888

## Sheet: Fig 4C
4T1-HER2WT Tumor Volumes (mm3)
Days Post-Treatment	Saline			T-DM1			T-Dxd
0	146.57	123.668	289.163	139.492	243.152	162.311	203.603	170.764	139.541
2	171.055	132.999	341.476	186.605	289.095	217.744	312.599	183.721	206.076
5	307.867	253.381	491.798	292.474	412.165	385.424	494.673	415.663	387.834
7	356.858	292.968	694.622	290.425	542.931	368.931	664.741	465.495	485.885
10	491.356	375.623	709.326	425.569	822.525	483.617	849.816	713.489	698.063
12	650.284	468.236	877.642	555.484	1038.2	670.082	827.634	941.277	879.62
14	764.432	461.8	837.733	722.11	1529.85	862.116	1044.82	1140.36	1042.01
17	1213.61	685.174	1254.68	1102.93	2161.97	1279.24	1430.2	1463.34	1703.08
19	1501.05	727.702	1396.48	1164.43	2193.65	1340.29	1605.93	2534.36	1667.71

## Sheet: Fig 4D
EO771-HER2WT Tumor Volumes (mm3)
Days Post-Treatment	Saline			T-DM1			T-Dxd
0	231.829	152.962	345.016	192.877	300.627	202.985	299.435	237.387	175.296
2	300.406	293.349	670.187	365.93	404.769	310.199	437.9	328.105	309.651
4	459.594	395.301	656.85	465.495	638.619	643.647	677.673	484.053	313.537
7	633.59	578.298		576.779	705.022	886.657	751.17	656.952	476.937
9	823.618	724.874		729.107	1539.34	1641.13	861.609	908.849	282.283
12	1114.72	954.758		833.204	1780	2172.76		1209.55	282.211
14	1634.27	1837.67		1433.91	2524.36			1752.55	411.907
16	1731.75	2125		1908.46				889.736	559.886
18	2504							612.592
21								1111.54
23								1507.68
25								2117.46
28

[truncated: 6 more sheets: Fig S2, Fig S4B_C, Fig S5A, Fig S5B, Fig S5C, Fig S5D]
